# Supplementary material for: Numerical simulation study on multifield coupling of enhanced geothermal systems under different fracture characteristics
Source: PLoS One. 2025 Jun 4;20(6):e0319376. doi: 10.1371/journal.pone.0319376 (PMC12136413; doi:10.1371/journal.pone.0319376)
Supplement: S1 File — (XLSX) [file pone.0319376.s001.xlsx]

## Sheet: Sheet1
Fig. 5 Grid independence verification results.					Fig. 7 Influences of different fracture characteristics on the average reservoir temperature.																								Fig. 8 Influences of different fracture characteristics on the maximum reservoir temperature.
					（a）Number of horizontal fractures								B) Locations of the vertical fractures.								C) Number of vertical fractures.								（a）Number of horizontal fractures								B) Locations of the vertical fractures.								C) Number of vertical fractures.
	State A	State B	State C			4fractures	5fractures	6fractures	7fractures	8fractures	9fractures			No vertical fractures	100m	200m	300m	400m	500m			No vertical fractures	1fracture	2fractures	3fractures	4fractures	5fractures			4fractures	5fractures	6fractures	7fractures	8fractures	9fractures			No vertical fractures	100m	200m	300m	400m	500m			No vertical fractures	1fracture	2fractures	3fractures
0.1	206	206	206		0.1	204.9	204.9	204.91	204.98	204.92	204.91		0.1	204.9	204.91	204.9	204.9	204.9	204.9		0.1	204.9	204.9	204.9	204.91	204.9	204.91		0.1	206	206	206	206	206	206		0.1	206	206	206	206	206	206		0.1	206	206	206	206
1	198.81	199.03	199.06		1	199.47	198.34	197.21	196.09	194.95	193.76		1	198.34	198.21	198.25	198.28	198.3	198.31		1	198.34	198.28	198.22	198.2	198.13	198.07		1	206.15	206.17	206.19	206.23	206.24	206.27		1	206.17	206.16	206.18	206.19	206.15	206.15		1	206.17	206.19	206.21	206.23
2	172.29	172.61	172.68		2	195.01	192.92	190.82	188.72	186.66	184.53		2	192.92	192.63	192.67	192.71	192.73	192.74		2	192.92	192.71	192.53	192.45	192.3	192.18		2	206	206	206	206	206	206		2	206	206	206	206	206	206		2	206	206	206	206
3	153.45	153.7	153.74		3	191.27	188.36	185.44	182.53	179.65	176.75		3	188.36	187.83	187.88	187.91	187.94	187.94		3	188.36	187.91	187.53	187.27	186.99	186.75		3	206	206	206	206	206	206		3	206	206	206	206	206	206		3	206	206	206	206
4	141.51	141.74	141.84		4	187.97	184.34	180.7	177.06	173.46	169.8		4	184.34	183.56	183.62	183.65	183.68	183.68		4	184.34	183.65	183.08	182.58	182.14	181.76		4	206	206	206	206	206	206		4	206	206	206	206	206	206		4	206	206	206	206
5	132.48	132.76	132.84		5	184.99	180.7	176.41	172.12	167.87	163.54		5	180.7	179.69	179.75	179.79	179.81	179.81		5	180.7	179.79	179.03	178.31	177.69	177.15		5	206	206	206	206	206	206		5	206	206	206	206	206	206		5	206	206	206	206
6	125.2	125.49	125.53		6	182.24	177.34	172.44	167.54	162.68	157.8		6	177.34	176.14	176.18	176.22	176.24	176.24		6	177.34	176.22	175.29	174.36	173.56	172.86		6	206	206	206	206	206	205.99		6	206	206	206	206	206	206		6	206	206	206	206
7	119.17	119.48	119.58		7	179.68	174.23	168.77	163.3	157.88	152.48		7	174.23	172.84	172.87	172.91	172.93	172.93		7	174.23	172.91	171.81	170.68	169.71	168.86		7	206	206	206	206	205.99	205.97		7	206	206	206	206	206	206		7	206	206	206	206
8	114.28	114.51	114.6		8	177.28	171.3	165.31	159.32	153.39	147.52		8	171.3	169.73	169.76	169.8	169.82	169.82		8	171.3	169.8	168.54	167.23	166.09	165.11		8	206	206	206	205.99	205.97	205.93		8	206	206	206	206	206	206		8	206	206	206	206
9	110.32	110.53	110.61		9	175.05	168.57	162.09	155.61	149.18	142.86		9	168.57	166.82	166.86	166.9	166.92	166.91		9	168.57	166.9	165.47	163.97	162.68	161.57		9	206	206	206	205.98	205.93	205.81		9	206	206	206	206	206	206		9	206	206	206	206
10	106.83	107.06	107.1		10	172.91	165.96	159.02	152.07	145.19	138.45		10	165.96	164.04	164.09	164.14	164.15	164.15		10	165.96	164.14	162.57	160.9	159.46	158.22		10	206	206	205.99	205.95	205.87	205.61		10	206	206	206	206	206	206		10	206	206	206	206
11	103.77	104.01	104.03		11	170.88	163.48	156.1	148.71	141.4	134.25		11	163.48	161.41	161.47	161.51	161.53	161.53		11	163.48	161.51	159.81	158	156.41	155.04		11	206	206	205.99	205.92	205.77	205.39		11	206	206	206	206	206	206		11	206	206	206	206
12	101.02	101.26	101.32		12	168.93	161.1	153.3	145.5	137.79	130.26		12	161.1	158.9	158.96	159.01	159.02	159.02		12	161.1	159.01	157.18	155.23	153.5	151.99		12	206	206	205.98	205.88	205.64	205.2		12	206	206	206	206	206	206		12	206	206	206	206
13	98.31	98.55	98.62		13	167.07	158.83	150.62	142.42	134.35	126.47		13	158.83	156.5	156.57	156.61	156.63	156.63		13	158.83	156.61	154.66	152.58	150.73	149.09		13	206	206	205.96	205.81	205.46	204.82		13	206	206	206	206	206	206		13	206	206	206	206
14	96.52	96.72	96.79		14	165.27	156.64	148.05	139.48	131.06	122.85		14	156.64	154.2	154.28	154.32	154.34	154.33		14	156.64	154.32	152.25	150.05	148.09	146.32		14	206	205.99	205.91	205.71	205.23	204.39		14	205.99	205.99	205.99	205.99	205.99	205.99		14	205.99	205.99	206	206
15	94.57	94.81	94.9		15	163.55	154.54	145.57	136.65	127.91	119.42		15	154.54	151.99	152.08	152.12	152.14	152.13		15	154.54	152.12	149.94	147.63	145.56	143.66		15	206	205.99	205.9	205.52	204.95	203.69		15	205.99	205.99	205.99	205.99	205.99	205.99		15	205.99	205.99	205.99	205.99
16	92.93	93.12	93.19		16	161.88	152.51	143.19	133.93	124.91	116.16		16	152.51	149.87	149.96	150	150.02	150.02		16	152.51	150	147.72	145.32	143.14	141.13		16	206	205.97	205.85	205.44	204.64	203.22		16	205.97	205.97	205.99	205.99	205.98	205.98		16	205.97	205.99	205.99	205.98
17	91.27	91.53	91.63		17	160.27	150.55	140.88	131.31	122.03	113.06		17	150.55	147.83	147.92	147.96	147.98	147.98		17	150.55	147.96	145.58	143.09	140.82	138.7		17	206	205.96	205.79	205.15	204.29	202.56		17	205.96	205.97	205.98	205.98	205.96	205.97		17	205.96	205.98	205.98	205.98
18	89.83	90.09	90.17		18	158.71	148.64	138.64	128.79	119.27	110.11		18	148.64	145.86	145.95	145.99	146.01	146.01		18	148.64	145.99	143.51	140.95	138.59	136.36		18	206	205.94	205.62	204.83	204.07	202.05		18	205.94	205.95	205.96	205.96	205.95	205.95		18	205.94	205.96	205.96	205.96
19	88.42	88.67	88.77		19	157.19	146.79	136.47	126.35	116.62	107.32		19	146.79	143.96	144.04	144.08	144.1	144.1		19	146.79	144.08	141.5	138.88	136.44	134.12		19	205.99	205.89	205.62	204.73	203.46	201.37		19	205.89	205.94	205.95	205.96	205.94	205.94		19	205.89	205.96	205.95	205.95
20	87.09	87.32	87.4		20	155.69	144.98	134.35	123.99	114.07	104.66		20	144.98	142.11	142.18	142.22	142.24	142.24		20	144.98	142.22	139.54	136.89	134.37	131.96		20	205.99	205.85	205.5	204.45	203.01	200.64		20	205.85	205.88	205.93	205.92	205.91	205.91		20	205.85	205.92	205.91	205.91
21	85.78	86.01	86.06		21	154.24	143.2	132.28	121.71	111.62	102.13		21	143.2	140.3	140.37	140.41	140.43	140.43		21	143.2	140.41	137.64	134.95	132.37	129.88		21	205.98	205.8	205.38	204.13	202.62	199.85		21	205.8	205.86	205.9	205.89	205.87	205.87		21	205.8	205.89	205.89	205.89
22	84.49	84.72	84.78		22	152.81	141.48	130.28	119.5	109.27	99.72		22	141.48	138.55	138.6	138.64	138.66	138.66		22	141.48	138.64	135.79	133.08	130.43	127.87		22	205.98	205.8	205.22	203.51	202.3	199.09		22	205.8	205.84	205.85	205.86	205.83	205.83		22	205.8	205.86	205.86	205.84
23	84.28	84.51	84.57		23	151.42	139.79	128.33	117.36	107.01	97.43		23	139.79	136.84	136.87	136.91	136.93	136.93		23	139.79	136.91	134	131.26	128.56	125.93		23	205.96	205.75	204.81	203.12	201.76	198.28		23	205.75	205.79	205.82	205.82	205.78	205.78		23	205.75	205.82	205.79	205.82
24	82.08	82.32	82.41		24	150.06	138.15	126.44	115.29	104.84	95.26		24	138.15	135.17	135.19	135.23	135.25	135.25		24	138.15	135.23	132.26	129.5	126.74	124.06		24	205.94	205.68	204.6	202.73	201.05	197.42		24	205.68	205.7	205.77	205.76	205.76	205.76		24	205.68	205.76	205.76	205.76
25	81	81.22	81.3		25	148.73	136.55	124.61	113.29	102.76	93.19		25	136.55	133.55	133.55	133.59	133.61	133.61		25	136.55	133.59	130.58	127.79	124.99	122.26		25	205.93	205.61	204.35	202.24	200.41	196.6		25	205.61	205.67	205.71	205.7	205.7	205.7		25	205.61	205.7	205.7	205.7
26	79.94	80.17	80.24		26	147.43	134.99	122.83	111.36	100.77	91.22		26	134.99	131.97	131.95	131.99	132.01	132.01		26	134.99	131.99	128.94	126.13	123.29	120.51		26	205.9	205.52	204.1	201.78	199.95	195.74		26	205.52	205.55	205.61	205.58	205.58	205.58		26	205.52	205.58	205.64	205.64
27	78.91	79.13	79.22		27	146.16	133.46	121.1	109.5	98.86	89.35		27	133.46	130.42	130.39	130.43	130.45	130.45		27	133.46	130.43	127.35	124.52	121.64	118.83		27	205.88	205.39	203.82	201.3	199.3	194.83		27	205.39	205.46	205.56	205.49	205.49	205.49		27	205.39	205.49	205.56	205.56
28	77.9	78.14	78.23		28	144.91	131.97	119.42	107.7	97.03	87.57		28	131.97	128.92	128.88	128.91	128.93	128.93		28	131.97	128.91	125.8	122.96	120.04	117.2		28	205.82	205.32	203.51	201.05	198.66	193.97		28	205.32	205.35	205.47	205.39	205.39	205.39		28	205.32	205.39	205.47	205.47
29	77.11	77.2	77.28		29	143.69	130.51	117.78	105.97	95.27	85.87		29	130.51	127.46	127.39	127.43	127.45	127.45		29	130.51	127.43	124.3	121.44	118.49	115.63		29	205.82	205.21	203.19	200.8	197.98	193.06		29	205.21	205.32	205.37	205.27	205.27	205.27		29	205.21	205.27	205.3	205.3
30	76.02	76.29	76.35		30	142.49	129.08	116.19	104.29	93.59	84.26		30	129.08	126.03	125.95	125.99	126.01	126.01		30	129.08	125.99	122.84	119.96	116.99	114.1		30	205.65	205.08	202.86	200.37	197.31	192.18		30	205.08	205.21	205.25	205.24	205.24	205.24		30	205.08	205.24	205.19	205.19
[truncated: 154 more columns]
